# Supplementary material for: Sex-Dependent Effects of Intestinal Microbiome Manipulation in a Mouse Model of Alzheimer’s Disease
Source: Cells. 2021 Sep 9;10(9):2370. doi: 10.3390/cells10092370 (PMC8469717; doi:10.3390/cells10092370)
Supplement: Supplementary file 1 [file cells-10-02370-s001.zip]

Archive with 1 entries (1 files):
- cells-1363318-supplementary.pdf
